# Supplementary material for: Roisinitermesebogoensis gen. & sp. n., an outstanding drywood termite with snapping soldiers from Cameroon (Isoptera, Kalotermitidae)
Source: Zookeys. 2018 Aug 2;(787):91–105. doi: 10.3897/zookeys.787.28195 (PMC6182260; doi:10.3897/zookeys.787.28195)
Supplement: XML Treatment for Roisinitermes [file zookeys.787.28195-treatment1.xml]

<!DOCTYPE tp:taxon-treatment
  PUBLIC "-//TaxonX//DTD Taxonomic Treatment Publishing DTD v0 20100105//EN" "tax-treatment-NSO.dtd">
<tp:taxon-treatment xmlns:tp="http://www.plazi.org/taxpub"><tp:treatment-meta><kwd-group><label>Taxon classification</label><kwd><named-content xmlns:xlink="http://www.w3.org/1999/xlink" content-type="kingdom">Animalia</named-content></kwd><kwd><named-content xmlns:xlink="http://www.w3.org/1999/xlink" content-type="order">Isoptera</named-content></kwd><kwd><named-content xmlns:xlink="http://www.w3.org/1999/xlink" content-type="family">Kalotermitidae</named-content></kwd></kwd-group><mixed-citation publication-type="journal"><person-group><name><surname>Scheffrahn</surname><given-names>Rudolf H.</given-names></name><name><surname>Bourguignon</surname><given-names>Thomas</given-names></name><name><surname>Akama</surname><given-names>Pierre Dieudonné</given-names></name><name><surname>Sillam-Dussès</surname><given-names>David</given-names></name><name><surname>Šobotník</surname><given-names>Jan</given-names></name></person-group><article-title><italic><tp:taxon-name><tp:taxon-name-part taxon-name-part-type="genus" reg="Roisinitermes">Roisinitermes</tp:taxon-name-part><tp:taxon-name-part taxon-name-part-type="species" reg="ebogoensis">ebogoensis</tp:taxon-name-part></tp:taxon-name></italic> gen. &amp; sp. n., an outstanding drywood termite with snapping soldiers from Cameroon (<tp:taxon-name><tp:taxon-name-part taxon-name-part-type="order">Isoptera</tp:taxon-name-part></tp:taxon-name>, <tp:taxon-name><tp:taxon-name-part taxon-name-part-type="family">Kalotermitidae</tp:taxon-name-part></tp:taxon-name>)</article-title><source>Zookeys</source><day>2</day><month>8</month><year>2018</year><volume>2018</volume><issue>787</issue><fpage>91</fpage><lpage>105</lpage><pub-id pub-id-type="doi">10.3897/zookeys.787.28195</pub-id></mixed-citation></tp:treatment-meta><tp:nomenclature><tp:taxon-name>
              <tp:taxon-name-part taxon-name-part-type="genus" reg="Roisinitermes">Roisinitermes</tp:taxon-name-part>
              <object-id xmlns:xlink="http://www.w3.org/1999/xlink" content-type="zoobank" xlink:type="simple">http://zoobank.org/9AE40F98-CA9E-45AC-849E-A034F19E8DAE</object-id>
            </tp:taxon-name><tp:taxon-authority>Scheffrahn</tp:taxon-authority><tp:taxon-status xmlns:xlink="http://www.w3.org/1999/xlink" xlink:type="simple">gen. n.</tp:taxon-status></tp:nomenclature><tp:treatment-sec sec-type="Type-species" id="SECID0EGDAE"><title>Type-species.</title><p><italic><tp:taxon-name><tp:taxon-name-part taxon-name-part-type="genus" reg="Roisinitermes">Roisinitermes</tp:taxon-name-part><tp:taxon-name-part taxon-name-part-type="species" reg="ebogoensis">ebogoensis</tp:taxon-name-part></tp:taxon-name></italic> Scheffrahn sp. n.</p></tp:treatment-sec><tp:treatment-sec sec-type="Winged Imago" id="SECID0EXDAE"><title>Winged Imago.</title><p>Ocelli not visible either by pigmentation or cuticular protrusion (Figure <xref ref-type="fig" rid="F2">2A–C</xref>). Fore wing with unsclerotized media and cubitus arising from a common vein distal from scale suture; radial sector with 5–6 anterior branches; subcosta very close and difficult to discern from costal margin (Figure <xref ref-type="fig" rid="F2">2D</xref>). Hind wing with radial sector and cubitus arising from a common vein distal to suture. Tibial spurs 3:3:3; tarsi without arolia. The left imago/nymph mandible with anterior margin of their marginal tooth ca. 1.5 times longer than length of the posterior margin of the first plus second marginal tooth; right mandible with posterior margin of second marginal tooth 1.4 times as long as molar plate (Figure <xref ref-type="fig" rid="F3">3</xref>).</p><fig id="F2" position="float" orientation="portrait"><label>Figure 2.</label><caption><p>Imago of <italic><tp:taxon-name><tp:taxon-name-part taxon-name-part-type="genus" reg="Roisinitermes">Roisinitermes</tp:taxon-name-part><tp:taxon-name-part taxon-name-part-type="species" reg="ebogoensis">ebogoensis</tp:taxon-name-part></tp:taxon-name></italic> gen. &amp; sp. n. <bold>A</bold> Dorsal view of head and thorax <bold>B</bold> Oblique view of head <bold>C</bold> Lateral view of head and thorax <bold>D</bold> Right forewing (arrow on subcosta) and right hind wing.</p></caption><graphic xmlns:xlink="http://www.w3.org/1999/xlink" xlink:href="zookeys-787-091-g002.jpg" position="float" orientation="portrait" xlink:type="simple" id="oo_232450.jpg"/></fig><fig id="F3" position="float" orientation="portrait"><label>Figure 3.</label><caption><p>Brachypterous nymph of <italic><tp:taxon-name><tp:taxon-name-part taxon-name-part-type="genus" reg="Roisinitermes">Roisinitermes</tp:taxon-name-part><tp:taxon-name-part taxon-name-part-type="species" reg="ebogoensis">ebogoensis</tp:taxon-name-part></tp:taxon-name></italic> gen. &amp; sp. n. Top: Dorsal view of mandibles. Bottom: lateral view of head and thorax.</p></caption><graphic xmlns:xlink="http://www.w3.org/1999/xlink" xlink:href="zookeys-787-091-g003.jpg" position="float" orientation="portrait" xlink:type="simple" id="oo_232451.jpg"/></fig></tp:treatment-sec><tp:treatment-sec sec-type="diagnosis" id="SECID0EUGAE"><title>Diagnosis.</title><p>The lack of visible ocelli is unique among all other <tp:taxon-name><tp:taxon-name-part taxon-name-part-type="family">Kalotermitidae</tp:taxon-name-part></tp:taxon-name>. In <xref ref-type="bibr" rid="B17">Krishna’s 1961</xref> generic key, <italic><tp:taxon-name><tp:taxon-name-part taxon-name-part-type="genus" reg="Roisinitermes">Roisinitermes</tp:taxon-name-part></tp:taxon-name></italic> would lead to couplet 2 (<italic><tp:taxon-name><tp:taxon-name-part taxon-name-part-type="genus" reg="Epicalotermes">Epicalotermes</tp:taxon-name-part></tp:taxon-name></italic>).</p><!--PageBreak--></tp:treatment-sec><tp:treatment-sec sec-type="Soldier" id="SECID0ESHAE"><title>Soldier.</title><p>Monomorphic (Figs <xref ref-type="fig" rid="F4">4</xref>, <xref ref-type="fig" rid="F5">5</xref>). Eye spots prominent; large, dark brown. Frons bilobed in dorsal view, crested with rugose longitudinal wrinkles, rugosity below frons oriented longitudinally. Small horn-like projection at terminus of ventral genae. Mandibles sticklike; downward arching in lateral view. Dentition very weak; basal humps project sharply.</p><fig id="F4" position="float" orientation="portrait"><label>Figure 4.</label><caption><p>Soldier (holotype) of <italic><tp:taxon-name><tp:taxon-name-part taxon-name-part-type="genus" reg="Roisinitermes">Roisinitermes</tp:taxon-name-part><tp:taxon-name-part taxon-name-part-type="species" reg="ebogoensis">ebogoensis</tp:taxon-name-part></tp:taxon-name></italic> gen. &amp; sp. n. Dorsal (<bold>A</bold>), lateral (<bold>B</bold>), and ventral (<bold>C</bold>) views of head and pronotum.</p></caption><graphic xmlns:xlink="http://www.w3.org/1999/xlink" xlink:href="zookeys-787-091-g004.jpg" position="float" orientation="portrait" xlink:type="simple" id="oo_232452.jpg"/></fig><fig id="F5" position="float" orientation="portrait"><label>Figure 5.</label><caption><p>Dorsal view of frons and mandibles of <italic><tp:taxon-name><tp:taxon-name-part taxon-name-part-type="genus" reg="Roisinitermes">Roisinitermes</tp:taxon-name-part><tp:taxon-name-part taxon-name-part-type="species" reg="ebogoensis">ebogoensis</tp:taxon-name-part></tp:taxon-name></italic> gen. n. sp. n. Inset: oblique ventral view of columnar hump (arrow).</p></caption><graphic xmlns:xlink="http://www.w3.org/1999/xlink" xlink:href="zookeys-787-091-g005.jpg" position="float" orientation="portrait" xlink:type="simple" id="oo_232453.jpg"/></fig></tp:treatment-sec><tp:treatment-sec sec-type="diagnosis" id="SECID0EDKAE"><title>Diagnosis.</title><p>Stick-like mandibles unique among all other kalotermitid soldiers. In <xref ref-type="bibr" rid="B17">Krishna’s 1961</xref> key, <italic><tp:taxon-name><tp:taxon-name-part taxon-name-part-type="genus" reg="Roisinitermes">Roisinitermes</tp:taxon-name-part></tp:taxon-name></italic> leads to couplet 17 (<italic><tp:taxon-name><tp:taxon-name-part taxon-name-part-type="genus" reg="Allotermes">Allotermes</tp:taxon-name-part></tp:taxon-name></italic>). In dorsal view, the mandibular blades of <italic><tp:taxon-name><tp:taxon-name-part taxon-name-part-type="genus" reg="Allotermes">Allotermes</tp:taxon-name-part></tp:taxon-name></italic>, especially <italic><tp:taxon-name><tp:taxon-name-part taxon-name-part-type="genus" reg="Allotermes">A.</tp:taxon-name-part><tp:taxon-name-part taxon-name-part-type="species" reg="denticulatus">denticulatus</tp:taxon-name-part></tp:taxon-name></italic><xref ref-type="bibr" rid="B18">Krishna 1962</xref>, somewhat resemble those of <italic><tp:taxon-name><tp:taxon-name-part taxon-name-part-type="genus" reg="Roisinitermes">Roisinitermes</tp:taxon-name-part></tp:taxon-name></italic> as those of the former are long, rather narrow and with rudimentary dentition. In lateral view, however, the <italic><tp:taxon-name><tp:taxon-name-part taxon-name-part-type="genus" reg="Roisinititermes">Roisinititermes</tp:taxon-name-part></tp:taxon-name></italic> mandibles differ from all other kalotermitids with projecting mandibles in that the <italic><tp:taxon-name><tp:taxon-name-part taxon-name-part-type="genus" reg="Roisinitermes">Roisinitermes</tp:taxon-name-part></tp:taxon-name></italic> mandibles arch downward. Although the <italic><tp:taxon-name><tp:taxon-name-part taxon-name-part-type="genus" reg="Roisinitermes">Roisinitermes</tp:taxon-name-part></tp:taxon-name></italic> imago venation and dentition is very similar to those of <italic><tp:taxon-name><tp:taxon-name-part taxon-name-part-type="genus" reg="Epicalotermes">Epicalotermes</tp:taxon-name-part></tp:taxon-name></italic>, the soldier of <italic><tp:taxon-name><tp:taxon-name-part taxon-name-part-type="genus" reg="Roisinitermes">Roisinitermes</tp:taxon-name-part></tp:taxon-name></italic> shares no major characters with the <italic><tp:taxon-name><tp:taxon-name-part taxon-name-part-type="genus" reg="Epicalotermes">Epicalotermes</tp:taxon-name-part></tp:taxon-name></italic> soldier.</p></tp:treatment-sec><tp:treatment-sec sec-type="etymology" id="SECID0ECNAE"><title>Etymology.</title><p>The genus is named in honor of Dr. Yves Roisin for his many contributions to the study of termites.</p><!--PageBreak--></tp:treatment-sec><ref-list><ref id="B17"><mixed-citation xmlns:xlink="http://www.w3.org/1999/xlink" xlink:type="simple"><person-group><name name-style="western"><surname>Krishna</surname><given-names>K</given-names></name></person-group> (<year>1961</year>) <article-title>A generic revision and phylogenetic study of the family <tp:taxon-name><tp:taxon-name-part taxon-name-part-type="family">Kalotermitidae</tp:taxon-name-part></tp:taxon-name> (<tp:taxon-name><tp:taxon-name-part taxon-name-part-type="order">Isoptera</tp:taxon-name-part></tp:taxon-name>).</article-title><source>Bulletin of the American Museum of Natural History</source><volume>122</volume>: <fpage>303</fpage>–<lpage>408</lpage>.</mixed-citation></ref><ref id="B18"><mixed-citation xmlns:xlink="http://www.w3.org/1999/xlink" xlink:type="simple"><person-group><name name-style="western"><surname>Krishna</surname><given-names>K</given-names></name></person-group> (<year>1962</year>) <article-title>New species of the genera <italic><tp:taxon-name><tp:taxon-name-part taxon-name-part-type="genus">Allotermes</tp:taxon-name-part></tp:taxon-name></italic> Wasmann, <italic><tp:taxon-name><tp:taxon-name-part taxon-name-part-type="genus">Bicornitermes</tp:taxon-name-part></tp:taxon-name></italic> Krishna, <italic><tp:taxon-name><tp:taxon-name-part taxon-name-part-type="genus">Epicalotermes</tp:taxon-name-part></tp:taxon-name></italic> Silvestri, and <italic><tp:taxon-name><tp:taxon-name-part taxon-name-part-type="genus">Procryptotermes</tp:taxon-name-part></tp:taxon-name></italic> Holmgren (<tp:taxon-name><tp:taxon-name-part taxon-name-part-type="order">Isoptera</tp:taxon-name-part></tp:taxon-name>: <tp:taxon-name><tp:taxon-name-part taxon-name-part-type="family">Kalotermitidae</tp:taxon-name-part></tp:taxon-name>). American Museum Novitates no.</article-title><volume>2119</volume>: <fpage>1</fpage>–<lpage>25</lpage>.</mixed-citation></ref></ref-list></tp:taxon-treatment>
