# Supplementary material for: Roisinitermesebogoensis gen. & sp. n., an outstanding drywood termite with snapping soldiers from Cameroon (Isoptera, Kalotermitidae)
Source: Zookeys. 2018 Aug 2;(787):91–105. doi: 10.3897/zookeys.787.28195 (PMC6182260; doi:10.3897/zookeys.787.28195)
Supplement: Supplementary material 1 — Table S1 [file zookeys-787-091-s001.xls]

## Sheet: Sheet1
Table S1. Sources and GenBank accession numbers of mitochondrial sequences used for Fig. 1.
Species	Reference	GenBank No.
Hodotermopsis sjostedti	Bourguignon et al. 2015	KP026259
Zootermopsis angusticollis	Cameron et al. 2012	JX144932
Termitogeton planus	Bourguignon et al. 2015	KP026298
Cryptotermes secundus	Bourguignon et al. 2015	KP026283
Glyptotermes satsumensis	Bourguignon et al. 2015	KP026257
Glyptotermes sp. A	Bourguignon et al. 2015	KP026263
Glyptotermes sp. B	Bourguignon et al. 2015	KP026301
Glyptotermes sp. C	Bourguignon et al. 2015	KP026300
Neotermes insularis	Cameron et al. 2012	JX144933
Neotermes sp. A	Bourguignon et al. 2015	KP026299
Rugitermes sp. A	Bourguignon et al. 2015	KP026284
Incisitermes minor	Liao et al. 2018	MG557850
Roisinitermes ebogoensis	This study	MH766486
Coptotermes sjostedti	Bourguignon et al. 2016	KU925217
